# Supplementary material for: Location and timing govern tripartite interactions of fungal phytopathogens and host in the stem canker species complex
Source: BMC Biol. 2023 Nov 7;21:247. doi: 10.1186/s12915-023-01726-8 (PMC10631019; doi:10.1186/s12915-023-01726-8)
Supplement: Supplementary file 4 — Additional file 4: Table S1. Results of read mapping from RNA-Seq of 52 samples corresponding to infection of cotyledons of Brassica napus by Leptosphaeria maculans ‘brassicae’, Leptosphaeria biglobosa ‘brassicae’ and both species together. [file 12915_2023_1726_MOESM4_ESM.xlsx]

## Sheet: Feuille1
Table S1: Results of RNA-Seq mapping of 52 samples corresponding to infection of cotyledons of Brassica napus by Leptosphaeria maculans ‘brassicae’, Leptosphaeria biglobosa ‘brassicae’ and both species together.
ID		Biological sample description								Fungal mapping results				Relative fungal reads			Plant mapping results
Study accession	Sample accession no	Library name	BIL ID	B. napus cultivar infected or in vitro medium	Plant tissue inoculated or in vitro fungal structure	fungal species inoculated , isolate	Sampling time (days post inoculation)	Replicate no	Total number of reads in the library	% of reads assigned to L. maculans	Nb of reads assigned to L. maculans	% of reads assigned to L. biglobosa	Nb of reads assigned to L. biglobosa	Nb of reads assigned to L. maculans and L. biglobosa	realtive % of reads assigned to L. maculans among all the fungal reads	relative % of reads assigned to L. biglobosa, isolate G12-14 among all the fungal reads	Nb total of reads assigned to B. napus	% of reads assigned to B. napus
PRJEB63477	SAMEA10201879	AGK	BIL154	Darmor-BZH	cotyledon center	H2O	2 dpi	1	75177902	0.00136742	1028	0.000504138	379	1625	73.0633	26.9367	62460258	83.0833
PRJEB63477	SAMEA10201895	AKA	BIL210	Darmor-BZH	cotyledon center	H2O	2 dpi	2	71598728	0.000832417	596	2.79335e-05	20	765	96.7532	3.24675	58492382	81.6947
PRJEB63477	SAMEA10201898	AKF	BIL215	Darmor-BZH	cotyledon center	H2O	5 dpi	2	71268443	0.000182409	130	0.000356399	254	480	33.8542	66.1458	59292870	83.1965
PRJEB63477	SAMEA10201884	AGV	BIL163	Darmor-BZH	cotyledon center	H2O	5 dpi	1	74601392	0.00055629	415	0.000163536	122	630	77.2812	22.7188	63104570	84.589
PRJEB63477	SAMEA10201886	AHE	BIL168	Darmor-BZH	cotyledon center	H2O	7 dpi	1	69993439	3.57176e-05	25	2.00019e-05	14	70	64.1026	35.8974	59446908	84.9321
PRJEB63477	SAMEA10201901	AKL	BIL220	Darmor-BZH	cotyledon center	H2O	7 dpi	2	88679005	0.00808647	7171	2.48086e-05	22	8412	99.6941	0.305853	73908088	83.3434
PRJEB63477	SAMEA10201888	AHR	BIL179	Darmor-BZH	cotyledon center	H2O	9 dpi	1	74883891	0.0283492	21229	2.80434e-05	21	25425	99.9012	0.0988235	60983535	81.4375
PRJEB63477	SAMEA10201904	ALB	BIL230	Darmor-BZH	cotyledon center	H2O	9 dpi	2	75555887	0.00090132	681	2.64705e-05	20	860	97.1469	2.85307	63474315	84.0098
PRJEB63477	SAMEA10201891	AIF	BIL188	Darmor-BZH	cotyledon center	H2O	12 dpi	1	68945296	0.000934074	644	0.000581621	401	1286	61.6268	38.3732	56922621	82.562
PRJEB63477	SAMEA10201907	ALL	BIL239	Darmor-BZH	cotyledon center	H2O	12 dpi	2	74036963	0.0238773	17678	2.43122e-05	18	20564	99.8983	0.101718	61471007	83.0275
PRJEB63477	SAMEA10201892	AIL	BIL198	Darmor-BZH	cotyledon center	H2O	15 dpi	1	77062998	0.000506079	390	0.000157014	121	634	76.3209	23.6791	63530403	82.4396
PRJEB63477	SAMEA10201910	AMB	BIL249	Darmor-BZH	cotyledon center	H2O	15 dpi	2	82784933	0.000947032	784	6.52293e-05	54	1027	93.5561	6.44391	68996997	83.3449
PRJEB63477	SAMEA10201893	AIT	BIL208	Darmor-BZH	cotyledon center	L. biglobosa, isolate G12-14	2 dpi	2	74498131	0.0019222	1432	2.0703	1542334	1543766	0.0927602	99.9072	72954365	97.9278
PRJEB63477	SAMEA10201880	AGM	BIL156	Darmor-BZH	cotyledon center	L. biglobosa, isolate G12-14	2 dpi	1	80969628	0.00332841	2695	3.54304	2868785	2871480	0.093854	99.9061	78098148	96.4536
PRJEB63477	SAMEA10201882	AGS	BIL161	Darmor-BZH	cotyledon center	L. biglobosa, isolate G12-14	5 dpi	1	73659893	0.0016902	1245	2.36839	1744553	1745798	0.0713141	99.9287	71914095	97.6299
PRJEB63477	SAMEA10201896	AKD	BIL213	Darmor-BZH	cotyledon center	L. biglobosa, isolate G12-14	5 dpi	2	77966320	0.00114793	895	1.29787	1011898	1012793	0.0883695	99.9116	76953527	98.701
PRJEB63477	SAMEA10201899	AKI	BIL218	Darmor-BZH	cotyledon center	L. biglobosa, isolate G12-14	7 dpi	2	83063333	0.000940246	781	1.68298	1397942	1398723	0.0558366	99.9442	81664610	98.3161
PRJEB63477	SAMEA104153282	AHC	BIL166	Darmor-BZH	cotyledon center	L. biglobosa, isolate G12-14	7 dpi	1	77091306	0.00153065	1180	3.40719	2626651	2627831	0.044904	99.9551	74463475	96.5913
PRJEB63477	SAMEA104153284	AHM	BIL175	Darmor-BZH	cotyledon center	L. biglobosa, isolate G12-14	9 dpi	1	84031302	0.00773878	6503	8.92829	7502560	7509063	0.086602	99.9134	76522239	91.064
PRJEB63477	SAMEA10201902	AKS	BIL226	Darmor-BZH	cotyledon center	L. biglobosa, isolate G12-14	9 dpi	2	82326366	0.00082841	682	1.90819	1570947	1571629	0.0433945	99.9566	80754737	98.091
PRJEB63477	SAMEA10201889	AIB	BIL184	Darmor-BZH	cotyledon center	L. biglobosa, isolate G12-14	12 dpi	1	79246991	0.049588	39297	50.6318	40124162	40163459	0.0978427	99.9022	39083532	49.3186
PRJEB63477	SAMEA10201905	ALG	BIL235	Darmor-BZH	cotyledon center	L. biglobosa, isolate G12-14	12 dpi	2	73087052	0.00581362	4249	8.096	5917128	5921377	0.071757	99.9282	67165675	91.8982
PRJEB63477	SAMEA10201912	AQC	BIL194	Darmor-BZH	cotyledon center	L. biglobosa, isolate G12-14	15 dpi	1	90252741	0.0626009	56499	73.2527	66112557	66169056	0.0853858	99.9146	24083685	26.6847
PRJEB63477	SAMEA10201908	ALS	BIL245	Darmor-BZH	cotyledon center	L. biglobosa, isolate G12-14	15 dpi	2	88374962	0.694822	614049	15.9054	14056399	14670448	4.18562	95.8144	73704514	83.3998
PRJEB63477	SAMEA6086549	AGP	BIL158	Darmor-BZH	cotyledon center	L. maculans, isolate JN2	2 dpi	1	74105833	3.09536	2293844	0.000936498	694	2294538	99.9698	0.0302457	71811295	96.9037
PRJEB63477	SAMEA6086549	AIR	BIL206	Darmor-BZH	cotyledon center	L. maculans, isolate JN2	2 dpi	2	74260743	2.0639	1532671	0.00107863	801	1533472	99.9478	0.0522344	72727271	97.935
PRJEB63477	SAMEA6086549	AGQ	BIL159	Darmor-BZH	cotyledon center	L. maculans, isolate JN2	5 dpi	1	74849258	1.35381	1013318	0.000515703	386	1013704	99.9619	0.0380782	73835554	98.6457
PRJEB63477	SAMEA104153286	AKB	BIL211	Darmor-BZH	cotyledon center	L. maculans, isolate JN2	5 dpi	2	82766974	1.65346	1368517	0.000867496	718	1369235	99.9476	0.052438	81397739	98.3457
PRJEB63477	SAMEA6086549	AHA	BIL164	Darmor-BZH	cotyledon center	L. maculans, isolate JN2	7 dpi	1	78240411	7.36852	5765158	0.00452452	3540	5768698	99.9386	0.0613657	72471713	92.627
PRJEB63477	SAMEA6086549	AKG	BIL216	Darmor-BZH	cotyledon center	L. maculans, isolate JN2	7 dpi	2	88304930	12.2362	10805171	0.00790783	6983	10812154	99.9354	0.0645847	77492776	87.7559
PRJEB63477	SAMEA6086549	AHG	BIL170	Darmor-BZH	cotyledon center	L. maculans, isolate JN2	9 dpi	1	87600313	52.0201	45569791	0.0259805	22759	45592550	99.9501	0.0499182	42007763	47.9539
PRJEB63477	SAMEA104153287	AKM	BIL221	Darmor-BZH	cotyledon center	L. maculans, isolate JN2	9 dpi	2	70587108	57.0546	40273217	0.0338135	23868	40297085	99.9408	0.0592301	30290023	42.9116
PRJEB63477	SAMEA6086549	AHS	BIL180	Darmor-BZH	cotyledon center	L. maculans, isolate JN2	12 dpi	1	71671634	81.0439	58085469	0.037503	26879	58112348	99.9537	0.0462535	13559286	18.9186
PRJEB63477	SAMEA6086549	ALC	BIL231	Darmor-BZH	cotyledon center	L. maculans, isolate JN2	12 dpi	2	69422414	81.6816	56705331	0.0370846	25745	56731076	99.9546	0.0453808	12691338	18.2813
PRJEB63477	SAMEA6086549	AIH	BIL190	Darmor-BZH	cotyledon center	L. maculans, isolate JN2	15 dpi	1	86504338	80.9499	70025188	0.0382859	33119	70058307	99.9527	0.0472735	16446031	19.0118
PRJEB63477	SAMEA6086549	ALN	BIL241	Darmor-BZH	cotyledon center	L. maculans, isolate JN2	15 dpi	2	55850007	82.6539	46162195	0.0421343	23532	46185727	99.949	0.0509508	9664280	17.304
PRJEB63477	SAMEA10201881	AGN	BIL157	Darmor-BZH	cotyledon center	L. maculans, isolate JN2 and L. biglobosa, isolate G12-14	2 dpi	1	79627867	1.4905	1186852	1.52013	1210446	2397298	49.5079	50.4921	77230569	96.9894
PRJEB63477	SAMEA10201894	AIV	BIL209	Darmor-BZH	cotyledon center	L. maculans, isolate JN2 and L. biglobosa, isolate G12-14	2 dpi	2	81615893	0.749744	611910	0.997517	814132	1426042	42.9097	57.0903	80189851	98.2527
PRJEB63477	SAMEA10201883	AGT	BIL162	Darmor-BZH	cotyledon center	L. maculans, isolate JN2 and L. biglobosa, isolate G12-14	5 dpi	1	86017449	0.346589	298127	0.622493	535453	833580	35.7647	64.2353	85183869	99.0309
PRJEB63477	SAMEA10201897	AKE	BIL214	Darmor-BZH	cotyledon center	L. maculans, isolate JN2 and L. biglobosa, isolate G12-14	5 dpi	2	83547284	0.333775	278860	0.752612	628787	907647	30.7234	69.2766	82639637	98.9136
PRJEB63477	SAMEA10201885	AHD	BIL167	Darmor-BZH	cotyledon center	L. maculans, isolate JN2 and L. biglobosa, isolate G12-14	7 dpi	1	66153975	0.429649	284230	0.931675	616340	900570	31.5611	68.4389	65253405	98.6387
PRJEB63477	SAMEA10201900	AKK	BIL219	Darmor-BZH	cotyledon center	L. maculans, isolate JN2 and L. biglobosa, isolate G12-14	7 dpi	2	101013881	0.17343	175188	0.591128	597121	772309	22.6837	77.3163	100241572	99.2354
PRJEB63477	SAMEA10201887	AHP	BIL177	Darmor-BZH	cotyledon center	L. maculans, isolate JN2 and L. biglobosa, isolate G12-14	9 dpi	1	79734110	0.525075	418664	1.60971	1283488	1702152	24.5962	75.4038	78031958	97.8652
PRJEB63477	SAMEA10201903	AKV	BIL228	Darmor-BZH	cotyledon center	L. maculans, isolate JN2 and L. biglobosa, isolate G12-14	9 dpi	2	89139821	0.276924	246850	0.951443	848115	1094965	22.5441	77.4559	88044856	98.7716
PRJEB63477	SAMEA10201890	AID	BIL186	Darmor-BZH	cotyledon center	L. maculans, isolate JN2 and L. biglobosa, isolate G12-14	12 dpi	1	94187711	1.0609	999242	5.33404	5024011	6023253	16.5897	83.4103	88164458	93.6051
PRJEB63477	SAMEA10201906	ALI	BIL237	Darmor-BZH	cotyledon center	L. maculans, isolate JN2 and L. biglobosa, isolate G12-14	12 dpi	2	85763660	0.377281	323570	1.22635	1051765	1375335	23.5266	76.4734	84388325	98.3964
PRJEB63477	SAMEA10201913	AQE	BIL196	Darmor-BZH	cotyledon center	L. maculans, isolate JN2 and L. biglobosa, isolate G12-14	15 dpi	1	64653623	3.85021	2489302	32.6366	21100755	23590057	10.5523	89.4477	41063566	63.5132
PRJEB63477	SAMEA10201909	ALV	BIL247	Darmor-BZH	cotyledon center	L. maculans, isolate JN2 and L. biglobosa, isolate G12-14	15 dpi	2	88953102	0.86997	773865	5.29129	4706766	5480631	14.12	85.88	83472471	93.8387
PRJEB63477	SAMEA10201911	AMM	BIL259	-	mycelium	L. maculans, isolate JN2 and L. biglobosa, isolate G12-14	7d	1	18628593	0.977572	182108	79.4201	14794842	14976950	1.21592	98.7841	-	-
PRJEB63477	SAMEA10201914	AQM	BIL263	-	mycelium	L. maculans, isolate JN2 and L. biglobosa, isolate G12-14	7d	2	23439573	0.307723	72129	78.8053	18471618	18543747	0.388967	99.611	-	-
PRJEB63477	SAMEA10201915	ASM	BIL328	-	mycelium	L. maculans, isolate JN2 and L. biglobosa, isolate G12-14	7d	1	19458892	0.299483	58276	80.5191	15668132	15726408	0.370561	99.6294	-	-
PRJEB63477	SAMEA10201916	ASQ	BIL331	-	mycelium	L. maculans, isolate JN2 and L. biglobosa, isolate G12-14	7d	2	20977072	0.110673	23216	79.8395	16747995	16771211	0.138428	99.8616	-	-
